# Supplementary material for: A Model for Carbohydrate Metabolism in the Diatom Phaeodactylum tricornutum Deduced from Comparative Whole Genome Analysis
Source: PLoS One. 2008 Jan 9;3(1):e1426. doi: 10.1371/journal.pone.0001426 (PMC2173943; doi:10.1371/journal.pone.0001426)
Supplement: Table S1 — Genes involved in carbohydrate pathways in the diatom Phaedactylum tricornutum as assessed from the genome publicly available at http://genome.jgi-psf.org/Phatr2/Phatr2.home.html. For every identified gene the following information is given: enzyme name; common abbreviation; designated pathway; Protein ID; GenBank accession number (if available); number of isogenes identified; genomic coordinates; best BLAST hit: gene, organism, % identity, GenBank accession number; targeting predictions: mTP: mitochondrial targeting peptide score, SP: signal peptide score, other: probability for other localization, Loc: Prediction of localization, based on the scores of TargetP, RC: reliability class, 1 = strong, 5 = poor prediction, TPlen: length of transit peptide, regions of proposed signal peptide cleavage site; assigned localization: overall targeting prediction; respective data for homologous T. pseudonana genes if identified. Targeting predictions were performed by TargetP (http://www.cbs.dtu.dk/services/TargetP/) [133] and SignalP's (http://www.cbs.dtu.dk/services/SignalP/) Neuronal networks (NN) [129] or Hidden Markov Models (HMM) [130]. For a detailed description of protein localization prediction see also [134]. The Protein IDs and genomic coordinates are directly linked to the genomic database. (0.31 MB XLS) [file pone.0001426.s001.xls]

## Sheet: annotated genes
			Phaeodactylum tricornutum																Thalassiosira pseudonana
							Best Blast hit				Localisation
Enzyme	Name	Pathway	Protein ID	NCBI Accession	Number of isoenzymes in Pt	genomic Coordinates	gene	organism	% identity	accession no.	mTP	SP	other	Loc	RC	TPlen	Signal peptide cleavage site motif	assigned Localisation	Name	Protein ID	Number of isoenzymes in Tp	genomic Coordinates
2-phosphoglycolate phosphatase?	PGP	Photorespiration	48026		1	Phatr2/chr_15:754068-755488	PREDICTED: similar to pyridoxal (pyridoxine, vitamin B6) phosphatase	Rattus norvegicus	25	XP_213235	0.761	0.249	0.028	M	3	28		mitochondrial?	PGP	25544		Thaps3/chr_19c_29:134214-137101
6-Phosphogluconate Dehydrognase, putative splice variant of Protein ID 26934 supported by minority of ESTs	6PGDH	Calvin cycle	45333		2	Phatr2/chr_6:869375-871507	6-phosphogluconate dehydrogenase	Phytophthora infestans	68	AAL76320	0.027	0.973	0.068	S	1	18	LES-IQT	ER/pps?
6-Phosphogluconate Dehydrognase, putative splice variant of Protein ID 45333 supported by majority of ESTs	6PGDH	Calvin cycle	26934		2	Phatr2/chr_6:869375-871526	6-phosphogluconate dehydrogenase	Phytophthora infestans	68	AAL76320	0.2	0.174	0.538	_	4	-		cytosol
AcetylCoA synthetase	ACS1	Glykolysis/gluconeogenesis	22974		2	Phatr2/chr_20:523578-525972	acetyl-CoA synthetase	Dictyostelium discoideum AX4	47	XP_642493	0.074	0.057	0.934	_	1	-		cytosol	ACS1	34187	1 of 2	Thaps3/chr_5:1434158-1436335
AcetylCoA synthetase	ACS2	Glykolysis/gluconeogenesis	645		2	Phatr2_bd/bd_10x23:41924-44567	AMP-dependent synthetase and ligase	Magnetococcus sp. MC-1	52	ZP_00607585	0.064	0.908	0.068	S	1	16	AVA-TTH	plastid, SignalP HMM predicts "THA-FFL" as cleavage site motif	ACS2	270246	2 of 2	Thaps3/chr_4:1493546-1496038
Adenylate kinase	ADK	Purine metabolism	20093		1	Phatr2/chr_7:807757-808926	putative adenylate kinase, chloroplast (ATP-AMP transphosphorylase)	Oryza sativa (japonica cultivar-group)	52	XP_479721	0.069	0.85	0.049	S	2	22	LLA-FAP	plastid
alanine/glyoxylate aminotransferase or serine/pyruvate aminotransferase	SGAT	Photorespiration	40344		1	Phatr2/chr_23:165538-167112	serine-pyruvate aminotransferase	Burkholderia cenocepacia HI2424	47	ZP_00458764	0.933	0.019	0.068	M	1	37		mitochondria		22208	1	Thaps3/chr_4:861901-863613
Aldolase	Aldolase	Calvin cycle	31147		1	Phatr2/chr_29:203228-205163	haloacid dehalogenase-like hydrolase family protein	Arabidopsis thaliana	34	AT5G53850	0.297	0.039	0.791	_	3	-		cytosol
alpha carbonic anhydrase	CA1	Carbon metabolism	35370		7	Phatr2/chr_7:756208-757818	carbonic anhydrase family protein	Arabidopsis thaliana	11	NP_172287	0.21	0.814	0.06	S	2	18	VRC-RSW	putatively secreted	CA1	22391		Thaps3/chr_4:1704676-1706645
alpha carbonic anhydrase	CA2	Carbon metabolism	44526		7	Phatr2/chr_4:806918-808617	Carbonic anhydrase 6	Ovis aries	8	P08060	0.022	0.956	0.075	S	1	18	TTA-QTG	putatively secreted	CA2	22257		Thaps3/chr_4:1055978-1057638
alpha carbonic anhydrase	CA3	Carbon metabolism	55029		7	Phatr2/chr_21:583014-584429	Carbonic anhydrase precursor (Carbonate dehydratase)	Nostoc sp. PCC 7120	30	P94170	0.149	0.814	0.034	S	2	26	GLG-LNK	putatively secreted	CA3	262006		Thaps3/chr_4:89470-90111
alpha carbonic anhydrase	CA6	Carbon metabolism	54251		7	Phatr2/chr_4:814149-816047	carbonic anhydrase 7 (predicted)	Rattus norvegicus	16	291819	0.072	0.858	0.134	S	2	16	ATA-QEG	putatively secreted	CA4	262009		Thaps3/chr_4:113394-113810
alpha carbonic anhydrase	CA7	Carbon metabolism	42574		7	Phatr2/chr_1:474293-476744	Carbonic anhydrase 6	Ovis aries	5	P08060	0.024	0.906	0.217	S	2	16	AEA-DLF	putatively secreted
ATPase gamma subunit	AtpC	ATP synthesis	20657	Q41075	1	Phatr2/chr_9:763248-764790	ATP synthase gamma chain, chloroplast precursor	Odontella sinensis	80	Q06908	0.231	0.761	0.045	S	3	15	ASA-FTT	plastid* [1,3,4]
beta carbonic anhydrase	CA4	Carbon metabolism	51305	AAL07493	7	Phatr2/chr_1:494029-496359	carbonic anhydrase family protein	Aspergillus clavatus NRRL 1	47	XP_001273459	0.118	0.795	0.08	S	2	19	VEA-FNA	plastid* [7]
beta carbonic anhydrase	CA5	Carbon metabolism	45443	BAD67442	7	Phatr2/chr_7:165869-167098	carbonic anhydrase family protein	Aspergillus clavatus NRRL 1	46	XP_001273459	0.084	0.845	0.082	S	2	19	VDA-LNV	putatively secreted
Beta-glucan synthesis-associated protein, putative		Chrysolaminaran biosynthesis	50238		3	Phatr2/chr_28:70649-73068	hypothetical protein	Yarrowia lipolytica CLIB122	30	XP_501820	0.128	0.836	0.021	S	2	27	TDA-SWV	ER-Golgi (secreted?)		3105	1 of 3	Thaps3/chr_3:130440-132823
Beta-glucan synthesis-associated protein, putative		Chrysolaminaran biosynthesis	56509		3	Phatr2/chr_27:280676-283074	hypothetical protein UM03041.1	Ustilago maydis 521	28	XP_759188	0.143	0.922	0.017	S	2	33	AAS-NWI	ER-Golgi (secreted?)	TPS_138072	4956	2 of 3	Thaps3/chr_4:2393022-2394416
Beta-glucan synthesis-associated protein, putative		Chrysolaminaran biosynthesis	48300		3	Phatr2/chr_17:56489-59446	hypothetical protein UM05809.1	Ustilago maydis 521	30	XP_761956	0.023	0.906	0.153	S	2	20	TIS-VSI	ER-Golgi (secreted?)		9237	3 of 3	Thaps3/chr_12:940118-942696
Beta-glucosidase (glycosyl hydrolase family 1), putative		Chrysolaminaran degradation	50351		1	Phatr2/chr_29:29746-32841	TonB-like protein	Lentisphaera araneosa HTCC2155	52	ZP_01873221	SgnalP HMM Signal anchor probability:	0.723	Signal Peptide not recognised by TargetP					ER-Golgi resident	TPS_106128	28413		Thaps3/chr_5:1900338-1902076
Beta-glucosidase (glycosyl hydrolase family 3), putative		Chrysolaminaran degradation	49793		2	Phatr2/chr_24:320447-323259	putative thermostable beta-glucosidase (glycoside hydrolase family 3)	uncultured methanogenic archaeon RC-I	43	YP_684568	0.13	0.093	0.835	_	2	-		cytosol
Beta-glucosidase (glycosyl hydrolase family 3), putative		Chrysolaminaran degradation	45128		2	Phatr2/chr_6:278219-281888	b-glucosidase, glycoside hydrolase family 3 protein	Pedobacter sp. BAL39	35	ZP_01885707	0.269	0.043	0.812	_	3	-		cytosol
bicarbonate transporter	SLV4_1	Carbon metabolism	45656		3	Phatr2/chr_7:834212-836081	hypothetical protein NB231_13636	Nitrococcus mobilis Nb-231	34	ZP_01128815	0.248	0.817	0.022	S	3	24	SAA-FHT	plastid	SLV4_1	270240		Thaps3/chr_1:1419165-1419927
bicarbonate transporter	SLV4_2	Carbon metabolism	32359		3	Phatr2/chr_1:2279932-2281914	probable Na+ driven anion exchanger NDAE1	Cyanidioschyzon merolae	48	CMR009C	0.133	0.579	0.199	S	4	33	GSA-FTS	plastid	SLV4_2	267979		Thaps3/chr_1:974609-977268
bicarbonate transporter	SLV4_3	Carbon metabolism	54405		3	Phatr2/chr_7:167932-170838	solute carrier family 4, anion exchanger, member 1	Bos taurus	32	NP_851379	0.044	0.162	0.955	_	2	-		membrane protein	SLV4_3	13887		Thaps3/chr_8:159912-161745
citrate synthase	CISY	Citrate cycle (TCA cycle)	30145		1	Phatr2/chr_21:100251-102510	Citrate synthase, mitochondrial precursor	Daucus carota	58	O80433	0.891	0.035	0.115	M	2	33		mitochondria	CSN1	11411	1	Thaps3/chr_20:29093-31078
citrate synthase (ATP citrate lyase)	ACL	Citrate cycle (TCA cycle)	54477		1	Phatr2/chr_8:383601-386910	PREDICTED: similar to ATP-citrate synthase (ATP-citrate (pro-S-)-lyase) (Citrate cleavage enzyme) isoform 2	Canis lupus familiaris	58	XP_850198	0.427	0.037	0.648	_	4	-		cytosol	SCS2	411	1	Thaps3/chr_4:1679905-1680910
dihydrolipoamide dehydrogenase	pDLDH1	Energy production & conversion	30113		1	Phatr2/chr_20:551721-553830	Os05g0156700	Oryza sativa (japonica cultivar-group)	61	NP_001054699	0.045	0.827	0.129	S	2	21	TLA-FAP	plastid	DLDH2	24399		Thaps3/chr_11b:19098-21311
dihydrolipoamide dehydrogenase or pyruvate dehydrogenase E3	DLDH1	Glycolysis / Gluconeogenesis;Alanine and aspartate metabolism; Pyruvate metabolism; Citrate cycle (TCA cycle); Glycine, serine and threonine metabolism; Valine, leucine and isoleucine degradation	26432		1	Phatr2/chr_5:232835-234709	dihydrolipoamide dehydrogenase 1, mitochondrial / lipoamide dehydrogenase 1 (MTLPD1)	Arabidopsis thaliana	60	AT1G48030	0.919	0.095	0.057	M	1	32		mitochondria	LPD	36716	1	Thaps3/chr_11a:734324-735897
Endo-1,3-beta-glucosidase (glycosyl hydrolase family 16), putative	Phatr1_44409	Chrysolaminaran degradation	54681		2	Phatr2/chr_12:184668-187993	glycoside hydrolase, family 16	Flavobacterium johnsoniae UW101	31	YP_001196504	0.053	0.888	0.05	S	1	20	ATA-QTC	Vacuolar via ER-Golgi? (secreted?)		35711		Thaps3/chr_7:538691-539648
Endo-1,3-beta-glucosidase (glycosyl hydrolase family 16), putative	Phatr1_49780	Chrysolaminaran degradation	54973		2	Phatr2/chr_20:243234-245088	endo-1,3-beta-glucanase precursor	Xanthomonas campestris pv. campestris str. ATCC 33913	36	NP_636562	0.044	0.899	0.051	S	1	21	VAA-QTP	Vacuolar via ER-Golgi? (secreted?)
Endo-1,3-beta-glucosidase (glycosyl hydrolase family 81), putative		Chrysolaminaran degradation	46976		1	Phatr2/chr_12:55129-59033	beta-glucan-binding protein 1	Medicago truncatula	25	ABB69781	0.142	0.025	0.906	_	2	-		Cytosolic type II transmembrane protein		1554		Thaps3/chr_1:1823548-1827535
Exo-1,3-beta-glucanase		Chrysolaminaran degradation	49294		4	Phatr2/chr_21:492217-494695	putative exo-1,3-beta-glucanase	Phytophthora infestans	48	AAM18483	0.061	0.937	0.028	S	1	32	AEA-DNT	Vacuolar via ER-Golgi? (secreted?)		13556		Thaps3/chr_2:1219499-1221471
Exo-1,3-beta-glucosidase, putative	Phatr1_46154	Chrysolaminaran degradation	56510		4	Phatr2/chr_7:100281-102830	hypothetical protein CC1G_07561	Coprinopsis cinerea okayama7#130	29	EAU85291	0.082	0.818	0.093	S	2	22	VES-REY	ER-Golgi resident, contains retention signal "REEL"
Exo-1,3-beta-glucosidase, putative	Phatr1_48127	Chrysolaminaran degradation	56506		4	Phatr2/chr_10:207257-209246	hypothetical protein UM05550.1	Ustilago maydis 521	28	XP_761697	SignalP HMM:	0.758	Signal Peptide not recognised by TargetP			17	SLL-RKA	Vacuolar via ER-Golgi? (secreted?)
Exo-1,3-beta-glucosidase, putative	Phatr1_50463	Chrysolaminaran degradation	49610		4	Phatr2/chr_23:198318-200312	hypothetical protein UM05550.1	Ustilago maydis 521	28	XP_761697	0.07	0.1	0.925	_	1	-		unclear
Ferredoxin thioredoxin reductase, beta subunit	FtrB	Electron transport	50907		1	Phatr2/chr_7:807040-807754	ferredoxin-thioredoxin reductase (FTR)	Spinacia oleracea	65	CAA52867	0.07	0.946	0.02	S	1	18	TQA-FMP	plastid	FtrB	26405		Thaps3/chr_13:610874-611571
fructose bishosphate aldolase	Fba3	Glycolysis	29014		5	Phatr2/chr_14:707216-708876	fructose-bisphosphate aldolase	Cryptococcus neoformans var. neoformans JEC21	61	XP_568771	0.133	0.095	0.837	_	2	-		cytosol
Fructose-1,6-bisphosphatase	FBP	Calvin cycle	23247		5	Phatr2/chr_22:373933-375312	fructose-1,6-bisphosphatase	Oryza sativa (japonica cultivar-group)	48	NP_915641	0.043	0.104	0.933	_	1	-		cytosol
Fructose-1,6-bisphosphatase	FBPC1	Calvin cycle	42886		5	Phatr2/chr_1:1417264-1418948	fructose-1,6 bisphosphatase	Bigelowiella natans	39	AAP79192	0.022	0.939	0.076	S	1	30	TNS-FQT	plastid
Fructose-1,6-bisphosphatase	FBPC2	Calvin cycle	42456		5	Phatr2/chr_1:117111-118554	fructose-bisphosphatase	Triticum aestivum	50	CAA37908	SignalP HMM:	0.989	Signal Peptide not recognised by TargetP			17	VRA-FLP	plastid
Fructose-1,6-bisphosphatase	FBPC3	Calvin cycle	31451		5	Phatr2/chr_1:118907-120325	fructose 1,6-bisphosphatase	chloroplast Galdieria sulphuraria	45	CAC82800	0.105	0.914	0.013	S	1	25	ARA-NSI	plastid? (cleavage site might be mispredicted, "VVA-FTA" motif contained)
Fructose-1,6-bisphosphatase	FBPC4	Calvin cycle	54279		5	Phatr2/chr_4:1130090-1131694	fructose-1,6-bisphosphatase precursor	Cyanidioschyzon merolae	42	CMO245C	0.03	0.966	0.025	S	1	28	IQA-WIP	plastid* [2]
Fructose-1,6-bisphosphate aldolase	FbaC1	Calvin cycle	825	AAO43196	5	Phatr2_bd/bd_10x23:37961-40049	fructose-1,6-bisphosphate aldolase precursor	Odontella sinensis	82	AAM66752	0.081	0.875	0.06	S	2	16	VVA-FAP	plastid* [2,3,4,5]
Fructose-1,6-bisphosphate aldolase	FbaC2	Calvin cycle	22993	AAO43262	5	Phatr2/chr_20:567333-569313	plastid C1 class II fructose bisphosphate aldolase	Heterocapsa triquetra	63	AAV71135	0.171	0.815	0.077	S	2	16	CGA-FAP	plastid
Fructose-6-Phosphate-Aldolase (Transaldolase)	FSA	Calvin cycle	20779		1	Phatr2/chr_10:231990-232894	Putative fructose-6-phosphate aldolase (FSA)	Synechococcus sp. WH 5701	29	ZP_01084071	0.587	0.759	0.006	S	5	28	VWG-WTP	plastid* [2]
Fructose-bisphosphate aldolase	Fba4	Glycolysis	42447	AAV71140	5	Phatr2/chr_1:95522-97171	Fructose-bisphosphate aldolase class 1	Oceanobacillus iheyensis	63	Q8ELI2	0.088	0.194	0.751	_	3	-		cytosol
fructose-bisphosphate aldolase	FbaC5	Calvin cycle	51289		5	Phatr2/chr_30:131449-133095	fructose-1,6-biphosphate aldolase precursor	Galdieria sulphuraria	53	AAF27641	0.228	0.833	0.011	S	2	22	AAA-FSA	plastid
Glucokinase	Glucokinase	Glycolysis/chrysolaminaran degradation	48774		1	Phatr2/chr_19:206965-208256	Glucokinase	Crocosphaera watsonii WH 8501	34	ZP_00516463	0.288	0.148	0.428	_	5	-		cytosol	GLK1	261320		Thaps3/chr_2:758305-759252
Glucokinase	Glucokinase	Glycolysis/chrysolaminaran degradation	56514		1	Phatr2/chr_19:206965-208372	Glucokinase	Crocosphaera watsonii WH 8501	34	ZP_00516463	0.022	0.934	0.107	S	1	27	TNS-RMS	Vacuolar via ER-Golgi?
Glucose-6-phosphate dehydrogenase	Phatr1_29709	Pentose phosphate pathway	30040		2	Phatr2/chr_20:281653-283629	Glucose-6-phosphate 1-dehydrogenase, cytoplasmic isoform (G6PD)	Solanum tuberosum	41	P37830	SignalP HMM:	0.405	TargetP predicts signal peptide, probably mispredicted					cytosol
Glucose-6-phosphate dehydrogenase / 6-Phosphogluconate dehydrognase fusion protein	G6PDH/6PGDH (6PGDH component)	Calvin cycle	54663		2	Phatr2/chr_11:747428-750829	6-phosphogluconate dehydrogenase	Phytophthora infestans	63	AAL76320	0.152	0.188	0.594	_	3	-		cytosol
Glucose-6-phosphate dehydrogenase / 6-Phosphogluconate dehydrognase fusion protein	G6PDH/6PGDH (G6PDH component)	Calvin cycle	54663		2	Phatr2/chr_11:747428-750829	cytoplasmic glucose-6-phosphate 1-dehydrogenase	Mesembryanthemum crystallinum	51	AAD11426	0.152	0.188	0.594	_	3	-		cytosol
Glucose-6-phosphate isomerase	GPI	Calvin cycle/Glycolysis	23924	ABH11445	3	Phatr2/chr_28:194949-197014	glucose-6-phosphate isomerase	Vibrio cholerae O1 biovar eltor str. N16961	65	AAF93547	0.106	0.05	0.918	_	1	-		cytosol
Glucose-6-phosphate isomerase	GPI	Calvin cycle/Glycolysis	56512		3	Phatr2/chr_29:61186-63623	cytosolic glucose-6-phosphate isomerase	Chondrus crispus	61	ABH11444	0.025	0.889	0.063	S	1	26	SSA-FVP	Plastid
Glucosephosphate Isomerase	GPI	Calvin cycle/Glycolysis	53878		3	Phatr2/chr_28:197023-198828	glucose-6-phosphate isomerase	Phytophthora mirabilis	49	AAP51063	0.038	0.215	0.893	_	2	-		cytosol
Glutaredoxin	GLRX1	Redox	16854		5	Phatr2/chr_29:195906-196309	putative glutaredoxin	Candida albicans SC5314	48	XP_720834	0.121	0.055	0.886	_	2	-		cytosol
Glutaredoxin	GLRX2	Redox	56497		5	Phatr2/chr_3:581207-582137	hypothetical protein	Yarrowia lipolytica CLIB122	42	XP_501474	0.026	0.944	0.082	S	1	19	CSS-ENL	ER/periplastidic space?
Glutaredoxin	GLRXC1	Redox	43497		5	Phatr2/chr_2:637531-638146	putative mitochondrial glutaredoxin	Candida albicans SC5314	49	XP_719021	SignalP HMM:	0.997	Signal Peptide not recognised by TargetP			20	AQA-WSV	plastid
Glutaredoxin	GLRXC2	Redox	39133		5	Phatr2/chr_18:410710-411312	Glutaredoxin, GrxC	Synechococcus sp. CC9902	30	ABB27080	0.185	0.846	0.043	S	2	16	AAA-FAP	plastid
Glutaredoxin	GLRXM1	Redox	37615		5	Phatr2/chr_13:546609-547058	Glutaredoxin	Plesiocystis pacifica SIR-1	62	ZP_01906911	0.417	0.074	0.475	_	5	-		mitochondria ?	GRX	19158		Thaps3/chr_8:997809-998174
glyceraldehyde-3-phosphate dehydrogenase	GapC1	Calvin cycle	22122	AAF34329	6	Phatr2/chr_15:748753-750258	glyceraldehyde-3-phosphate dehydrogenase precursor	Odontella sinensis	85	AAF34326	SignalP HMM:	0.998	Signal Peptide not recognised by TargetP			17	AAA-YSS	plastid** [6]
glyceraldehyde-3-phosphate dehydrogenase	GapC2a	Glycolysis	51128	AAF34325	6	Phatr2/chr_16:704574-705999	glyceraldehyde-3-phosphate dehydrogenase	Odontella sinensis	74	AAF34327	0.614	0.077	0.286	M	4	76		cytosol
glyceraldehyde-3-phosphate dehydrogenase	GapC2b	Glycolysis	51129	AAF34325	6	Phatr2/chr_16:730132-731560	glyceraldehyde-3-phosphate dehydrogenase	Odontella sinensis	74	AAF34327	0.614	0.077	0.286	M	4	76		cytosol
glyceraldehyde-3-phosphate dehydrogenase	GapC4	Glycolysis	32747	AAU81889	6	Phatr2/chr_2:715026-716234	mitochondrial glyceraldehyde-3-phosphate dehydrogenase	Odontella sinensis	86	AAU81890	0.654	0.053	0.305	M	4	20		mitochondria
glyceraldehyde-3-phosphate dehydrogenase	GAPDH	Glycolysis	23598		6	Phatr2/chr_25:254137-255640	glyceraldehyde-3-phosphate dehydrogenase	Synechococcus sp. WH 7805	57	ZP_01124355	0.397	0.101	0.414	_	5	-		cytosol
glycine decarboxylase	GDCH	Photorespiration	32847		1	Phatr2/chr_2:929460-930022	Glycine cleavage H-protein	Alkaliphilus metalliredigenes QYMF	57	ZP_00800556	0.945	0.023	0.074	M	1	33		mitochondria	GDCH	28521	1	Thaps3/chr_6:477877-478711
glycine decarboxylase	GDCP	Photorespiration	22187		1	Phatr2/chr_16:205248-208721	Glycine dehydrogenase [decarboxylating] (Glycine decarboxylase) (Glycine cleavage system P-protein)	Vibrio parahaemolyticus	57	Q87I05	0.836	0.036	0.173	M	2	28		mitochondria	GDCP	39799	1	Thaps3/chr_3:354806-358132
glycine decarboxylase	GDCT	Photorespiration	56477		1	Phatr2/chr_10:173615-176516	FAD dependent oxidoreductase	Plesiocystis pacifica SIR-1	55	EDM79519	0.905	0.03	0.159	M	2	21		mitochondria	GDCT	36208	1	Thaps3/chr_9:375834-377204
glycolate oxidase=glycolate dehydrogenase	GOX	Photorespiration	22568		2	Phatr2/chr_18:377331-379740	putative glycolate oxidase	Oryza sativa (japonica cultivar-group)	39	XP_476669	0.046	0.188	0.937	_	2	-		peroxisomes	GOX	406	1	Thaps3/chr_4:1526857-1528121
glycolate oxidase=glycolate dehydrogenase	GOX2	Glyoxylate metabolism	50804		2	Phatr2/chr_4:864829-866446	l-lactate dehydrogenase	Candidatus Pelagibacter ubique HTCC1062	40	AAZ21101	0.489	0.042	0.576	_	5	-		mitochondria	TPS 102514	3353		Thaps3/chr_3:752234-753767
Glycosyl transferase, family 48		Chrysolaminaran biosynthesis	56502		1	Phatr2/chr_1:2084906-2091944	putative callose synthase 1 catalytic subunit	Oryza sativa (japonica cultivar-group)	32	BAD23015	0.719	0.77	0.002	S	5	25	SRA-SST	ER-Golgi to plasma membrane; or vacuolar?		10318		Thaps3/chr_15:919541-927191
glyoxylate carboligase	Phatr9368	Glyoxylate metabolism	56476		1	Phatr2/chr_12:782855-785626	hypothetical protein DEHA0G02574g	Debaryomyces hansenii CBS767	33	XP_461633	0.363	0.697	0.033	S	4	19	STA-FVP	plastid	ilvB	35164		Thaps3/chr_6:1269451-1271556
hydroxypyruvate reductase	Phatr38464	Photorespiration	56499		1	Phatr2/chr_16:360164-362800	Hydroxypyruvate reductase	Roseiflexus castenholzii DSM 13941	40	YP_001433341	0.843	0.057	0.064	M	2	90		mitochondria		261750	1	Thaps3/chr_3:792112-793445
Inositol dehydrogenase	InDH	Inositol metablism	51869		2	Phatr2/chr_7:334462-335457	Putative oxidoreductase yrbE	Bacillus subtilis	30	O05389	0.096	0.125	0.767	_	2	-		cytosol
Inositol dehydrogenase	InDH	Inositol metabolism	34720		2	Phatr2/chr_6:215337-217067	MORN repeat protein	uncultured marine bacterium 314	37	AAR37622	0.425	0.051	0.506	_	5	-		cytosol
isocitrate lyase	Phatr1_14276	Glyoxylate metabolism	51088		1	Phatr2/chr_15:169286-171547	hypothetical protein UM04285.1	Ustilago maydis 521	47	XP_760432	0.427	0.028	0.696	_	4	-		mitochondria/peroxisomes?	TPS_108571	35523		Thaps3/chr_7:493243-495141
malate dehydrogenase	MDH	Carbon metabolism	51297		1	Phatr2/chr_31:103525-104904	malate dehydrogenase	Isochrysis galbana	71	AAW79319	0.925	0.029	0.122	M	1	7		mitochondria	MDH	20726		Thaps3/chr_1:985790-987247
malate synthase	MS	Glyoxylate & Pyruvate metabolism	54478		1	Phatr2/chr_8:403450-405322	malate synthase	Chlamydomonas reinhardtii	53	AAP75564	0.125	0.097	0.824	_	2	-		peroxisome	TPS_2373	26293		Thaps3/chr_6:1221943-1224104
NAD malic enzyme (decarboxylating)	ME1	Carbon metabolism	56501		2	Phatr2/chr_2:236007-237923	malic enzyme	Dictyostelium discoideum AX4	46	XP_645111	0.913	0.012	0.146	M	2	16		mitochondria	MAO1	34030		Thaps3/chr_5:366187-368021
NADP malic enzyme (decarboxylating)	Probably NADP Malic enzyme		27477		2	Phatr2/chr_8:842468-844845	NADP-dependent malic enzyme (NADP-ME)	Phaseolus vulgaris	52	P12628	0.569	0.496	0.028	M	5	32		mitochondria
oxoglutarate/malate transporter	OMT1	Carbon metabolism	8990		2	Phatr2/chr_1:1548830-1549789	Hypothetical protein B0432.4	Caenorhabditis elegans	34	AAB37890	0.447	0.147	0.375	M	5	63		mitochondria	OMT1	20731		Thaps3/chr_1:1029873-1031344
oxoglutarate/malate transporter	OMT2	Carbon metabolism	16785		2	Phatr2/chr_28:174909-175955	oxoglutarate/malate translocator protein, putative	Plasmodium falciparum 3D7	38	NP_704315	0.197	0.066	0.775	_	3	-		unclear	OMT2	26366		Thaps3/chr_10:794360-795713
Phophoglycerate kinase	PGK	Glycolysis	29157	AAF45020	3	Phatr2/chr_15:522021-523634	phosphoglycerate kinase	Cyanidioschyzon merolae	66	CMJ305C	0.303	0.775	0.023	S	3	20	AAA-FAP	plastid
Phophoglycerate kinase	PGK	Glycolysis	51125		3	Phatr2/chr_16:620731-622500	phosphoglycerate kinase	Kryptoperidinium foliaceum	55	AAW79329	0.361	0.06	0.685	_	4	-		cytosol
Phophoglycerate kinase	PGK	Glycolysis	48983	AAF45021	3	Phatr2/chr_20:222740-225660	Phosphoglycerate kinase	Synechococcus sp. RS9917	62	ZP_01079384	0.959	0.014	0.066	M	1	42		mitochondria
phosphoenolpyruvate carboxykinase	PEPCK	Pyruvate metabolism	23074		1	Phatr2/chr_21:387907-390142	phosphoenolpyruvate carboxykinase (ATP)	Campylobacter coli RM2228	58	ZP_00370942	0.946	0.021	0.066	M	1	18		mitochondria	PEPCK	5186		Thaps3/chr_5:566357-568410
phosphoenolpyruvate carboxylase	PEPC1	Pyruvate metabolism	56026		2	Phatr2/chr_17:402783-406016	Phosphoenolpyruvate carboxylase 2 (PEP carboxylase 2) (PEPCase 2) (PEPC 2)	Chlamydomonas reinhardtii	31	Q6R2V6	0.04	0.919	0.043	S	1	20	SSA-SPL	ER/periplastidic space?	PEPC	257092		Thaps3/chr_5:201455-204623
phosphoenolpyruvate carboxylase	PEPC2	Pyruvate metabolism	20853		2	Phatr2/chr_10:553748-556971	Phosphoenolpyruvate carboxylase	Alkalilimnicola ehrlichei MLHE-1	41	ZP_00866642	0.947	0.013	0.105	M	1	17		mitochondria	PEPC2	268546		Thaps3/chr_3:1899863-1902862
Phosphofructokinase	PFK	Glycolysis	47690		4	Phatr2/chr_14:529376-531232	pyrophosphate--fructose-6-phosphate 1-phosphotransferase	Cyanidioschyzon merolae	50	CMM196C	0.018	0.957	0.067	S	1	26	AAA-TYT	plastid ? (cleavage site might be mispredicted)
Phosphofructokinase	PFK	Glycolysis	55126		4	Phatr2/chr_25:463079-464795	Pyrophosphate--fructose 6-phosphate 1-phosphotransferase (6-phosphofructokinase, pyrophosphate dependent) (Pyrophosphate-dependent 6-phosphofructose-1-kinase) (PPi-dependent phosphofructokinase) (PPi-PFK)	Propionibacterium freudenreichii subsp. shermanii	51	P29495	0.268	0.06	0.635	_	4	-		cytosol
Phosphofructokinase, longer variant (translation start unclear)	PFK	Glycolysis	50424		4	Phatr2/chr_29:319602-321646	pyrophosphate--fructose-6-phosphate 1-phosphotransferase	Cyanidioschyzon merolae	47	CMM196C	0.051	0.075	0.954	_	1	-		cytosol
Phosphofructokinase, shorter variant (translation start unclear)	PFK	Glycolysis	56524		4	Phatr2/chr_29:319602-321646	pyrophosphate--fructose-6-phosphate 1-phosphotransferase	Cyanidioschyzon merolae	47	CMM196C	0.824	0.03	0.217	M	2	15		mitochondria
Phosphoglucomutase	PGM	Glycolysis	48819		4	Phatr2/chr_19:350239-352413	putative phosphomannomutase	Oryza sativa Japonica Group	30	BAD35745	0.364	0.75	0.017	S	4	26	AFA-WSP	plastid
Phosphoglucomutase	PGM	Glycolysis	50718		4	Phatr2/chr_2:605645-608601	putative cytosolic phosphoglucomutase	Bromus inermis	44	AAF04862	0.179	0.68	0.094	S	3	22	TEA-FAH	plastid
Phosphoglucomutase	PGM	Glycolysis	51225		4	Phatr2/chr_23:471842-473762	phosphoacetylglucosamine mutase	Aedes aegypti	31	AAX47077	0.073	0.074	0.931	_	1	-		cytosol
Phosphoglucomutase	PGM	Glycolysis	50118		4	Phatr2/chr_27:100623-102782	phosphoglucomutase 2	Xenopus tropicalis	37	NP_001016701	0.442	0.039	0.565	_	5	-		cytosol
Phosphogluconolactonase	PGL	Calvin cycle	31882		2	Phatr2/chr_1:1167920-1168750	6-phosphogluconolactonase	Cryptococcus neoformans	35	CNE04030	0.125	0.111	0.807	_	2	-		cytosol
Phosphogluconolactonase	PGL	Calvin cycle	38631		2	Phatr2/chr_16:568020-568914	PREDICTED: similar to 6-phosphogluconolactonase	Rattus norvegicus	77	XP_214296	0.088	0.945	0.026	S	1	25	CHG-FVP	plastid	PGL	10378		Thaps3/chr_16a:182262-183170
Phosphoglycerate mutase	PGAM	Glycolysis	43253		7	Phatr2/chr_1:2449340-2452484	phosphoglycerate mutase	Chlorobium tepidum TLS	50	AAM71645	0.87	0.065	0.12	M	2	39		mitochondria
Phosphoglycerate mutase	PGAM	Glycolysis	43812		7	Phatr2/chr_3:95940-97706	phosphoglycerate mutase	Corynebacterium jeikeium K411	44	CAI38093	0.346	0.917	0.005	S	3	30	SLA-WRT	plastid
Phosphoglycerate mutase	PGAM	Glycolysis	51298		7	Phatr2/chr_31:141846-143166	2,3-bisphosphoglycerate-dependent phosphoglycerate mutase (Phosphoglyceromutase) (PGAM) (BPG-dependent PGAM) (dPGM)	Chlorobaculum tepidum	60	Q8KFC8	0.453	0.836	0.005	S	4	17	AS-FTH	plastid
Phosphoglycerate mutase	PGAM	Glycolysis	33839		7	Phatr2/chr_4:469016-470065	Phosphoglycerate mutase 1	Chlorobium phaeobacteroides BS1	55	ZP_00531074	0.935	0.032	0.066	M	1	21		mitochondria
Phosphoglycerate mutase	PGAM	Glycolysis	26201		7	Phatr2/chr_4:896806-898569	2,3-bisphosphoglycerate-dependent phosphoglycerate mutase (Phosphoglyceromutase) (PGAM) (BPG-dependent PGAM) (dPGM)	Bdellovibrio bacteriovorus	49	Q6MJP3	0.702	0.058	0.275	M	3	22		mitochondria
Phosphoglycerate mutase	PGAM	Glycolysis	35164		7	Phatr2/chr_7:200121-201194	phosphoglycerate mutase	Geobacter metallireducens GS-15	34	ABB31884	0.811	0.017	0.349	M	3	28		mitochondria
Phosphoglycerate mutase (two fused PGAM domains in one ORF)	PGAM	Glycolysis	42857		7	Phatr2/chr_1:1331873-1334823	Phosphoglycerate mutase 1	Thermoanaerobacter tengcongensis MB4	52	NP_624013	0.046	0.893	0.038	S	1	24	CEA-LLV	plastid? (cleavage site might be mispredicted)
phosphopyruvate hydratase	Enolase	Pyruvate metabolism	56468	AAR97551	1	Phatr2/chr_31:51225-54070	enolase 2	Heterocapsa triquetra	68	AAU20794	0.287	0.777	0.016	S	3	20	TLA-FAP	plastid
phosphopyruvate hydratase	Enolase	Glycolysis	1572		2	Phatr2_bd/bd_10x23:35559-37430	enolase 2	Heterocapsa triquetra	64	AAU20794	0.949	0.013	0.096	M	1	19		mitochondria
phosphopyruvate hydratase, apparently unfunctional gene copy	Enolase? (apparently unfunctional gene copy)	Glycolysis	1874		2	Phatr2_bd/bd_11x23:15553-17348	enolase 2	Heterocapsa triquetra	64	AAU20794	0.949	0.013	0.096	M	1	19		mitochondria? (apparently unfunctional gene copy)
Phosphoribulokinase	Prk	Pyruvate metabolism	50773		1	Phatr2/chr_3:1048272-1049600	phosphoribulokinase	Odontella sinensis	81	CAA69902	0.399	0.451	0.083	S	5	15	AAA-FAP	plastid
pyruvate carboxylase	PYC1	Pyruvate metabolism	30519		2	Phatr2/chr_23:404997-409565	Hypothetical protein D2023.2	Caenorhabditis elegans	54	CAB02872	0.882	0.011	0.226	M	2	11		mitochondria	PYC	11075		Thaps3/chr_19a_19:55337-59769
pyruvate carboxylase	PYC2	Pyruvate metabolism	49339		2	Phatr2/chr_21:627913-631798	GA13539-PA	Drosophila pseudoobscura	50	EAL26409	SignalP HMM:	1	Signal Peptide not recognised by TargetP			19	AAA-FAP	plastid
pyruvate dehydrogenase	PDHA1	Pyruvate metabolism	55035		1	Phatr2/chr_21:655575-658963	pyruvate dehydrogenase E1 alpha subunit, mitochondrial precursor	Cyanidioschyzon merolae	54	CMT256C	0.926	0.031	0.083	M	1	41		mitochondria	PDHA1	268374		Thaps3/chr_2:2164413-2165762
pyruvate dehydrogenase (E2)	DHLTA	Pyruvate metabolism, glycolysis	17401		2	Phatr2/chr_1:775575-777280	putative dihydrolipoamide S-acetyltransferase	Oryza sativa (japonica cultivar-group)	34	XP_550447	0.963	0.012	0.066	M	1	46		mitochondria	LAT2	268280	1	Thaps3/chr_2:1227397-1229212
pyruvate dehydrogenase (E2)	DHLTA	Pyruvate metabolism, glycolysis	23850		2	Phatr2/chr_27:369480-371695	dihydrolipoamide acetyltransferase	Synechocystis sp. PCC 6803	39	NP_441936	0.312	0.653	0.033	S	4	21	VDA-FRV	plastid	DHLTA putative	547		Thaps3/chr_6:1514855-1516363
pyruvate kinase	PK1	Glycolysis	22404	AAU81891	7	Phatr2/chr_17:329868-331930	pyruvate kinase	Magnetospirillum gryphiswaldense MSR-1	49	CAM77898	SignalP HMM:	1	Signal Peptide not recognised by TargetP			15	GHA-FVP	plastid
pyruvate kinase	PK2	Glycolysis	49098	AAU81892	7	Phatr2/chr_20:581860-583951	pyruvate kinase	Achlya bisexualis	58	AAU81896	0.156	0.054	0.841	_	2	-		cytosol
pyruvate kinase	PK3	Glycolysis	56445	AAU81893	7	Phatr2/chr_20:559176-561188	pyruvate kinase	Achlya bisexualis	55	AAU81896	0.096	0.278	0.565	_	4	-		cytosol
pyruvate kinase	PK4a	Glycolysis	45997	AAU81894	7	Phatr2/chr_8:912856-914986	pyruvate kinase	Achlya bisexualis	55	AAU81896	0.074	0.146	0.848	_	2	-		cytosol
pyruvate kinase	PK4b	Glycolysis	27502	AAU81894	7	Phatr2/chr_8:927538-929753	pyruvate kinase	Achlya bisexualis	55	AAU81896	0.074	0.146	0.848	_	2	-		cytosol
pyruvate kinase	PK5	Glycolysis	49002		7	Phatr2/chr_20:277923-279671	pyruvate kinase	Achlya bisexualis	45	AAU81895	0.939	0.013	0.11	M	1	21		mitochondria
pyruvate kinase	PK6	Glycolysis	56172		7	Phatr2/chr_23:302130-304213	pyruvate kinase	Achlya bisexualis	44	AAU81895	0.958	0.012	0.08	M	1	40		mitochondria	PK	22345		Thaps3/chr_4:1500482-1502190
pyruvate orthophosphate dikinase	PPDK	Pyruvate metabolism	21988		1	Phatr2/chr_15:327755-332252	pyruvate orthophosphate dikinase	Eleocharis vivipara	46	BAA21653.	SignalP HMM:	0.989	Signal Peptide not recognised by TargetP			24	IFS-FVT	plastid	PPDK	23810		Thaps3/chr_8:848811-851865
Ribosephosphate Isomerase	RPI	Calvin cycle	50995		1	Phatr2/chr_11:354707-355441	chloroplast ribose-5-phosphate isomerase	Heterocapsa triquetra	78	AAW79354	SignalP HMM:	0.999	Signal Peptide not recognised by TargetP			17	AHA-FTN	plastid
Ribulosephosphate Epimerase	RPE	Calvin cycle	17204		2	Phatr2/chr_1:189466-190618	ribulose-phosphate 3-epimerase	Oceanobacter sp. RED65	74	ZP_01306515	0.284	0.823	0.026	S	3	17	ASA-FAP	plastid
Ribulosephosphate Epimerase	RPE2	Calvin cycle	20015		2	Phatr2/chr_7:520079-520913	ribulose-phosphate 3-epimerase, cytosolic, putative / pentose-5-phosphate 3-epimerase	Arabidopsis thaliana	54	NP_850495	0.023	0.77	0.405	S	4	23		cytosol (signal peptide mispredicted?)
Sedoheptulose Bisphosphatase	SBP	Calvin cycle	56467		1	Phatr2/chr_1:115359-116604	sedoheptulose-1,7-bisphosphatase (ISS)	Ostreococcus tauri	73	CAL53197	0.088	0.079	0.909	_	1	-		cytosol
serine hydroxymethyltransferase	SHMT	Serine synthesis/Photorespiration	18665		3	Phatr2/chr_3:884561-886280	serine hydroxymethyltransferase, putative	Leishmania major	62	CAJ03206	0.067	0.067	0.934	_	1	-		cytosol	TPS_106357	26031	1	Thaps3/chr_14:846637-848543
serine hydroxymethyltransferase	SHMT	Serine synthesis/Photorespiration	54015		3	Phatr2/chr_1:1659736-1661562	Serine hydroxymethyltransferase, mitochondrial precursor (Serine methylase) (Glycine hydroxymethyltransferase) (SHMT)	Solanum tuberosum	68	P50433	0.78	0.061	0.174	M	2	20		mitochondria	TPS_111009	269942	1	Thaps3/chr_18:322361-324155
serine hydroxymethyltransferase	SHMT	Serine synthesis/Photorespiration	17456		3	Phatr2/chr_1:904327-906005	SHM4 (SERINE HYDROXYMETHYLTRANSFERASE 4); glycine hydroxymethyltransferase	Arabidopsis thaliana	54	NP_193129	0.029	0.963	0.025	S	1	28	VRA-FSL	plastid	TPS_136932	26190	1	Thaps3/chr_4:513000-518856
tartronate semialdehyde reductase	Phatr23256	glyoxylate metabolism	45141		1	Phatr2/chr_6:307780-308791	PREDICTED: similar to 3-hydroxyisobutyrate dehydrogenase	Tribolium castaneum	34	XP_974950	0.951	0.043	0.06	M	1	10		mitochondria	no annotation	413		Thaps3/chr_4:1833682-1834638
thioredoxin f	Trx-f	Redox regulation	46280		9	Phatr2/chr_9:802194-802979	similar to thioredoxin f	Cyanidioschyzon merolae	52	CMN279C	0.212	0.553	0.123	S	4	33	ATA-FAP	plastid	TrxF	270230		Thaps3/chr_2:1827595-1828706
thioredoxin h	Trx-h1	Redox regulation	56471		9	Phatr2/chr_9:520403-521204	hypothetical protein LOC100037235	Xenopus laevis	61	NP_001091381	0.031	0.125	0.954	_	1	-		cytosol	TrxH	41697		Thaps3/chr_9:420656-421477
thioredoxin h	Trx-h2	Redox regulation	48539		9	Phatr2/chr_18:155396-156112	thioredoxin H	Helicosporidium sp. ex Simulium jonesii	50	AAU93947	0.067	0.901	0.055	S	1	21	GDA-VQG	periplastidic space ?	TrxH	5491		Thaps3/chr_5:1356627-1357434
Thioredoxin h, longer variant (translation start unclear)	Trx H	Redox regulation	48141		9	Phatr2/chr_16:319846-320422	Thioredoxin (Trx)	Oryctolagus cuniculus	39	P08628	0.011	0.963	0.129	S	1	31	GYL-KSI	ER/pps, cytosol? (No Signal peptide recognised by SignalP's HMM, translation start unclear)
Thioredoxin h, shorter variant (translation start unclear)	Trx H	Redox regulation	56521		9	Phatr2/chr_16:319846-320415	Thioredoxin (Trx)	Oryctolagus cuniculus	39	P08628	0.133	0.697	0.141	S	3	20	VLT-NKI	ER/pps, cytosol? (No Signal peptide recognised by SignalP's HMM, translation start unclear)
thioredoxin m	Trx-m	Redox regulation	51357		9	Phatr2/chr_1:565068-565670	Thioredoxin-1 (Trx-1) (Thioredoxin-M)	Synechococcus elongatus PCC 7942	47	P12243	0.517	0.745	0.009	S	4	29	CSA-FCS	plastid	TrxM	?		?
thioredoxin o	Trx-o	Redox regulation	31720		9	Phatr2/chr_1:770516-770917	thioredoxin	Flavobacteriales bacterium HTCC2170	46	ZP_01105321	0.918	0.037	0.07	M	1	28		mitochondria	TrxO	4792		Thaps3/chr_4:1936070-1936450
Thioredoxin reductase	NADPH-FTR	Redox regulation	56519		1	Phatr2/chr_14:135292-137840	thioredoxin reductase	Acidiphilium cryptum JF-5	45	YP_001235553	SignalP HMM:	1	Signal Peptide not recognised by TargetP			24	VHA-RPV	ER/pps?
Thioredoxin y	Trx Y	Redox regulation	43384		9	Phatr2/chr_2:309644-309949	thioredoxin	Acaryochloris marina MBIC11017	36	YP_001516883	0.015	0.986	0.034	S	1	25	IEG-FYR	plastid
thioredoxin y	Trx-y	Redox regulation	33356		9	Phatr2/chr_3:685660-686303	thioredoxin y	Chlamydomonas reinhardtii	34	AAO20257	0.433	0.683	0.02	S	4	17	AEA-FVH	plastid	TrxY	9699		Thaps3/chr_14:135157-136034
threonine-ammonia lyase	TDH	Amino acid metabolism	49047		1	Phatr2/chr_20:426512-428573	threonine ammonia-lyase, biosynthetic	Burkholderia thailandensis E264	55	YP_441106.	0.887	0.038	0.116	M	2	18		mitochondria	TPS_100902	42074		Thaps3/chr_12:311890-313772
Transaldolase	Phatr1_43839	Pentose phosphate pathway	28222		2	Phatr2/chr_11:457005-458167	transaldolase 1	Rattus norvegicus	60	NP_113999	0.059	0.074	0.933	_	1	-		cytosol
Transaldolase	TAL	Pentose phosphate pathway	50313		2	Phatr2/chr_28:268081-269552	transaldolase	Methylobacillus flagellatus KT	42	YP_545764	0.495	0.751	0.02	S	4	16	SSG-FAP	plastid
Transketolase	Phatr1_49038	Pentose phosphate pathway	29260		2	Phatr2/chr_15:772638-775129	ADL366Wp	Ashbya gossypii ATCC 10895	53	NP_983730	0.052	0.109	0.929	_	1	-		cytosol
Transketolase	Tkl	Pentose phosphate pathway	50819		2	Phatr2/chr_4:1171012-1174199	transketolase	Dictyostelium discoideum AX4	51	XP_645046	0.389	0.493	0.059	S	5	19	AQG-FTG	plastid
Triosephosphate Isomerase	Phatr1_25343	Calvin cycle	18228		2	Phatr2/chr_2:858561-859627	Triosephosphate Isomerase	Carboxydothermus hydrogenoformans Z-2901	35	ABB15245	0.072	0.875	0.077	S	2	18	ISA-FTV	plastid
Triosephosphate Isomerase		Calvin cycle	50738		2	Phatr2/chr_2:1241698-1242767	Triosephosphate Isomerase	delta proteobacterium MLMS-1	44	EAT04169	0.292	0.76	0.032	S	3	17	ATA-FAP	plastid
triosephosphate isomerase/glyceraldehyde-3-phosphate dehydrogenase fusion protein	TPI/GapC3	Glycolysis	25308	AF063804	6	Phatr2/chr_2:712196-714407	triosephosphate isomerase/glyceraldehyde-3-phosphate dehydrogenase precursor (TPI-GapC3) mRNA, nuclear gene for mitochondrial product	Odontella sinensis	81	AF063802	0.925	0.027	0.087	M	1	27		mitochondria** [6]
triosephosphate translocator	Tpt1	Pyruvate metabolism	24610	AAO43194	2	Phatr2/chr_1:953811-956375	triose or hexose phosphate / phosphate translocator, putative	Plasmodium falciparum 3D7	33	XP_001351641	0.033	0.877	0.149	S	2	19	AFG-LNG	plastid* [3,4] (cleavage site might be mispredicted)		7341		Thaps3/chr_8:2392-3920
UDP-glucose diphosphorylase, putative	Phatr1_51016	Chrysolaminaran biosynthesis	23639		3	Phatr2/chr_25:437233-439791	hypothetical protein	Trifolium pratense	43	BAE71295	0.337	0.876	0.01	S	3	18	ASS-FGT	plastid	TPS_109581	42326		Thaps3/chr_14:223721-225944
UDP-Glucose-Pyrophosphorylase/Phosphoglucomutase fusion protein	UGP/PGM (PGM component)		50444		3	Phatr2/chr_30:79779-83661	phosphoglucomutase, cytoplasmic, putative / glucose phosphomutase, putative	Arabidopsis thaliana	57	NP_173732	0.08	0.119	0.867	_	2	-		cytosol
UDP-Glucose-Pyrophosphorylase/Phosphoglucomutase fusion protein	UGP/PGM (UGP component)		50444		3	Phatr2/chr_30:79779-83661	UTP-glucose-1-phosphate uridylyltransferase 2, putative	Leishmania infantum JPCM5	49	XP_001464913	0.08	0.119	0.867	_	2	-		cytosol	TPS_136908	262059		Thaps3/chr_4:353468-354916
			unmapped sequences (not yet publicly available)								Other prediction method than TargetP						conserved cleavage site motif indicates plastid targeting	* experimental evidence via GFP Fusion
																		** experimental evidence via immunogold labeling
																		*[1]	PMID: 12356911	Apt KE, Zaslavkaia L, Lippmeier JC, Lang M, Kilian O, Wetherbee R, Grossman AR, Kroth PG.	In vivo characterization of diatom multipartite plastid targeting signals.	J Cell Sci. 2002 Nov 1;115(Pt 21):4061-9.
																		*[2]	PMID: 17484021	Gruber A, Vugrinec S, Hempel F, Gould SB, Maier UG, Kroth PG.	Protein targeting into complex diatom plastids: functional characterisation of a specific targeting motif.	Plant Mol Biol. 2007 Jul;64(5):519-30.
																		*[3]	PMID: 15461428	Kilian O, Kroth PG.	Presequence acquisition during secondary endocytobiosis and the possible role of introns.	J Mol Evol. 2004 Jun;58(6):712-21.
																		*[4]	PMID: 15634195	Kilian O, Kroth PG.	Identification and characterization of a new conserved motif within the presequence of proteins targeted into complex diatom plastids.	Plant J. 2005 Jan;41(2):175-83.
																		*[5]	PMID: 16273368	Kroth PG, Schroers Y, Kilian O.	The peculiar distribution of class I and class II aldolases in diatoms and in red algae.	Curr Genet. 2005 Dec;48(6):389-400.
																		**[6]	PMID: 10677844	Liaud MF, Lichtlé C, Apt K, Martin W, Cerff R.	Compartment-specific isoforms of TPI and GAPDH are imported into diatom mitochondria as a fusion protein: evidence in favor of a mitochondrial origin of the eukaryotic glycolytic pathway.	Mol Biol Evol. 2000 Feb;17(2):213-23.
																		*[7]	PMID: 15849303	Tanaka Y, Nakatsuma D, Harada H, Ishida M, Matsuda Y.	Localization of soluble beta-carbonic anhydrase in the marine diatom Phaeodactylum tricornutum. Sorting to the chloroplast and cluster formation on the girdle lamellae.	Plant Physiol. 2005 May;138(1):207-17.
